# Supplementary material for: Changes Occurring on the Activity of Salivary Alpha-Amylase Proteoforms in Two Naturalistic Situations Using a Spectrophotometric Assay
Source: Biology (Basel). 2021 Mar 16;10(3):227. doi: 10.3390/biology10030227 (PMC7999747; doi:10.3390/biology10030227)
Supplement: Supplementary file 1 [file biology-10-00227-s001.zip]

Archive with 5 entries (4 files):
- Table S1, Supplementary data.pdf
- __MACOSX/
- __MACOSX/._Table S1, Supplementary data.pdf
- Figure S1, Supplementary data.pdf
- __MACOSX/._Figure S1, Supplementary data.pdf
